# Supplementary material for: Inflammatory monocytes promote pre-engraftment syndrome and tocilizumab can therapeutically limit pathology in patients
Source: Nat Commun. 2021 Jul 6;12:4137. doi: 10.1038/s41467-021-24412-1 (PMC8260612; doi:10.1038/s41467-021-24412-1)
Supplement: Supplementary file 4 — Source Data [file 41467_2021_24412_MOESM4_ESM.xlsx]

## Sheet: Figure 1
Figure 1a
	Year	UCBT	PBSCT	BM+PBSCT	BM
	2000	2	1	0	0
	2001	1	2	0	0
	2002	1	2	0	4
	2003	2	2	0	0
	2004	2	9	3	0
	2005	5	2	14	0
	2006	7	3	28	0
	2007	9	6	16	0
	2008	16	11	19	0
	2009	30	11	13	1
	2010	33	16	8	0
	2011	51	19	10	6
	2012	60	17	9	2
	2013	66	23	10	6
	2014	72	37	4	1
	2015	106	37	12	1
	2016	113	34	20	0
	2017	166	61	19	0
	2018	199	91	13	0
Figure 1b-f
Patient number	group	PES	staging PES	Days to PES	Death	Days to death (3 years)	NRM （Non-relapse mortality）	Days toNRM（3 years）	LFS (Leukemia-free survival)	Days toLFS（3 years）	aGVHD（ 2~4）	Days to aGVHD （2-4）	aGVHD （3~4）	Days to aGVHD （3-4）
2021535	UCBT	1	0	8	0	1080	0	1080	0	1080	0	100	0	100
2039009	UCBT	1	0	7	1	108	1	108	1	108	1	20	1	20
2046436	UCBT	1	0	7	0	1080	0	1080	0	1080	0	100	0	100
2047169	UCBT	1	0	7	0	1080	0	1080	0	1080	0	100	0	100
2049402	UCBT	1	1	5	1	121	1	121	1	121	0	100	0	100
2053710	UCBT	1	1	6	0	1080	0	1080	0	1080	0	100	1	100
2057883	UCBT	1	0	9	0	1080	0	1080	0	1080	0	100	0	100
2059683	UCBT	0	Non-PES	30	1	288	2	288	1	183	0	100	0	100
2058938	UCBT	1	0	12	1	23	1	23	1	23	2	100	2	100
2076033	UCBT	0	Non-PES	30	1	97	1	97	1	97	2	100	2	100
2129048	UCBT	1	1	10	1	68	1	68	1	68	2	100	2	100
2075768	UCBT	0	Non-PES	30	0	1080	0	1080	0	1080	0	100	0	100
2678360	UCBT	1	2	6	1	102	1	102	1	102	1	13	1	13
2130733	UCBT	1	0	8	0	1080	0	1080	0	1080	1	24	0	100
2136801	UCBT	1	0	8	1	109	2	72	1	72	0	100	0	100
2150607	UCBT	0	Non-PES	30	0	1080	0	1080	0	1080	0	100	2	100
2140778	UCBT	1	2	5	1	20	1	20	1	20	2	100	2	100
2140792	UCBT	0	Non-PES	30	1	93	2	52	1	52	2	100	2	100
2142059	UCBT	1	1	5	1	67	2	40	1	40	2	100	2	100
2151552	UCBT	0	Non-PES	30	0	1080	0	1080	0	1080	1	19	0	100
707769	UCBT	1	0	9	1	185	1	185	1	185	1	25	0	100
780048	UCBT	1	0	8	0	1080	0	1080	0	1080	0	100	0	100
753089	UCBT	1	1	8	1	153	1	153	1	153	1	26	0	100
2007081	UCBT	1	0	8	0	1080	0	1080	0	1080	1	28	0	100
761131	UCBT	0	Non-PES	30	1	293	2	234	1	234	0	100	0	100
2100014	UCBT	1	0	8	0	1080	0	1080	0	1080	0	100	0	100
2043037	UCBT	1	0	10	0	1080	0	1080	0	1080	0	100	0	100
2047414	UCBT	1	1	6	0	1080	0	1080	0	1080	1	31	0	100
2048336	UCBT	1	0	10	1	113	1	113	1	113	1	26	1	26
2051921	UCBT	1	3	6	1	69	1	69	1	69	1	23	1	23
2052478	UCBT	1	1	6	1	139	1	139	1	139	1	41	0	100
2054706	UCBT	1	0	12	0	1080	0	1080	0	1080	0	100	0	100
2055513	UCBT	1	1	6	0	1080	0	1080	0	1080	1	13	0	100
2058061	UCBT	0	Non-PES	30	0	1080	0	1080	0	1080	0	100	0	100
2059167	UCBT	1	0	8	0	1080	0	1080	0	1080	0	100	0	100
2059999	UCBT	1	1	6	0	1080	0	1080	0	1080	0	100	0	100
2061661	UCBT	1	1	5	0	1080	0	1080	0	1080	0	100	0	100
2060524	UCBT	1	3	6	1	141	1	141	1	141	1	14	1	14
2061856	UCBT	1	3	5	1	53	1	53	1	53	1	17	1	17
2060739	UCBT	1	0	8	0	1080	0	1080	0	1080	0	100	0	100
2069343	UCBT	1	0	9	0	1080	0	1080	0	1080	0	100	0	100
2069306	UCBT	1	2	5	0	1080	0	1080	0	1080	1	21	0	100
2072207	UCBT	1	2	5	1	81	1	81	1	81	1	23	0	100
2067839	UCBT	1	1	7	0	1080	0	1080	0	1080	1	23	1	23
2072373	UCBT	1	1	6	1	536	2	299	1	299	0	100	0	100
2072918	UCBT	1	0	8	0	1080	0	1080	0	1080	0	100	0	100
2073118	UCBT	1	1	6	0	1080	0	1080	0	1080	0	100	0	100
2076376	UCBT	1	0	11	0	1080	0	1080	0	1080	0	100	0	100
2076854	UCBT	1	2	5	0	1080	0	1080	0	1080	0	100	0	100
2079556	UCBT	1	0	10	0	1080	2	381	1	381	0	100	0	100
2078644	UCBT	1	0	10	0	1080	0	1080	0	1080	0	100	0	100
2130512	UCBT	1	2	5	1	214	1	214	1	214	1	19	1	19
2140376	UCBT	0	Non-PES	30	1	98	1	98	1	98	2	100	2	100
2079910	UCBT	0	Non-PES	30	0	1080	0	1080	0	1080	0	100	0	100
2142420；2152615	UCBT	0	Non-PES	30	0	1080	0	1080	0	1080	0	100	0	100
2143483	UCBT	1	1	5	1	400	2	368	1	368	0	100	0	100
2144059	UCBT	1	0	9	1	330	2	277	1	277	0	100	0	100
2152910	UCBT	0	Non-PES	30	0	1080	0	1080	0	1080	0	100	0	100
2153453	UCBT	1	0	7	1	100	1	100	1	100	1	24	1	24
2081320	UCBT	1	0	10	0	1080	0	1080	0	1080	1	38	0	100
2154776	UCBT	1	3	7	1	69	1	69	1	69	1	27	1	27
2145760	UCBT	1	0	7	0	1080	0	1080	0	1080	0	100	0	100
2081668	UCBT	1	1	6	1	413	1	413	1	413	1	40	1	40
2081829	UCBT	1	1	5	0	1080	0	1080	0	1080	0	100	0	100
2155874	UCBT	0	Non-PES	30	0	1080	0	1080	0	1080	0	100	0	100
2082116	UCBT	1	1	5	0	1080	0	1080	0	1080	0	100	0	100
2156288	UCBT	0	Non-PES	30	1	238	2	233	1	233	0	100	0	30
2148036	UCBT	1	0	7	0	1080	0	1080	0	1080	0	100	0	100
2157067	UCBT	0	Non-PES	30	1	114	2	83	1	83	0	100	0	100
2148485	UCBT	1	0	8	1	177	2	177	1	177	0	100	0	100
2082854	UCBT	1	0	7	0	1080	0	1080	0	1080	0	100	0	100
2158131	UCBT	1	0	11	1	122	1	122	1	122	1	36	1	36
2149318	UCBT	1	2	5	1	71	1	71	1	71	1	15	1	15
2158831	UCBT	1	0	8	0	1080	0	1080	0	1080	0	100	0	100
2210552	UCBT	1	0	12	0	1080	0	1080	0	1080	0	100	0	100
2210588	UCBT	1	2	5	1	327	2	143	1	143	0	100	0	100
2211781	UCBT	1	1	7	0	1080	0	1080	0	1080	0	100	0	100
2212047	UCBT	1	1	7	0	1080	0	1080	0	1080	0	100	0	100
2202890	UCBT	0	Non-PES	30	0	1080	0	1080	0	1080	0	100	0	100
2084196	UCBT	1	0	8	0	1080	0	1080	0	1080	0	100	0	100
2212962	UCBT	0	Non-PES	30	0	1080	0	1080	0	1080	0	100	0	100
2204584	UCBT	0	Non-PES	30	0	1080	0	1080	0	1080	0	100	0	100
2084483	UCBT	1	2	6	0	1080	0	1080	0	1080	0	100	0	100
2084569	UCBT	1	2	9	1	91	1	91	1	91	1	31	1	31
2214588	UCBT	0	Non-PES	30	0	1080	0	1080	0	1080	0	100	0	100
2085122	UCBT	1	1	6	0	1080	0	1080	0	1080	0	100	0	100
2205379	UCBT	1	0	9	0	1080	0	1080	0	1080	0	100	0	100
2206136	UCBT	1	1	5	1	67	1	67	1	67	1	30	1	30
2085272	UCBT	0	Non-PES	30	0	1080	0	1080	0	1080	0	100	0	100
2216068	UCBT	1	1	5	0	1080	0	1080	0	1080	0	100	0	100
2215882	UCBT	1	0	9	0	1080	0	1080	0	1080	1	36	0	100
2085776	UCBT	1	3	6	0	1080	0	1080	0	1080	1	22	0	100
2216900	UCBT	1	1	5	1	125	1	125	1	125	1	43	0	100
2217431	UCBT	1	1	5	0	1080	0	1080	0	1080	0	100	0	100
2086038	UCBT	1	0	7	1	189	1	189	1	189	0	100	0	100
2217977	UCBT	1	0	10	1	545	2	533	1	533	1	30	0	100
2230135	UCBT	1	1	7	0	1080	0	1080	0	1080	0	100	0	100
2218610	UCBT	1	1	7	0	1080	0	1080	0	1080	0	100	0	100
2218658	UCBT	1	0	8	0	1080	0	1080	0	1080	0	100	0	100
2218983	UCBT	1	0	9	1	54	1	54	1	54	0	100	0	100
2250748	UCBT	1	0	7	0	1080	0	1080	0	1080	0	100	0	100
2251942	UCBT	0	Non-PES	30	1	658	2	597	1	597	1	18	0	100
2404954	UCBT	0	Non-PES	30	0	1080	0	1080	0	1080	0	100	0	100
2238040	UCBT	1	1	7	1	36	1	36	1	36	1	16	1	16
2239360	UCBT	1	1	5	1	190	1	190	1	190	0	100	0	100
2087955	UCBT	1	1	5	0	1080	2	948	1	948	0	100	0	100
2254340	UCBT	1	1	5	1	196	1	196	1	196	0	100	0	100
2409551	UCBT	1	2	5	1	145	1	145	1	145	0	100	0	100
2255689	UCBT	1	1	6	0	1080	0	1080	0	1080	0	100	0	100
2271390	UCBT	0	Non-PES	30	1	176	1	176	1	176	1	49	0	100
2256477	UCBT	1	1	6	0	1080	0	1080	0	1080	0	100	0	100
2258511	UCBT	1	2	6	0	1080	0	1080	0	1080	1	18	1	18
2258520	UCBT	1	0	8	0	1080	0	1080	0	1080	0	100	0	100
2273432	UCBT	1	1	5	0	1080	2	613	1	613	0	100	0	100
2258571	UCBT	1	0	13	1	212	2	123	1	123	0	100	0	100
20010963	UCBT	1	0	10	1	943	1	943	1	943	0	100	0	100
2089537	UCBT	1	0	7	1	80	1	80	1	80	1	23	1	23
2274584/2284959	UCBT	1	0	10	1	222	1	222	1	222	1	30	0	100
2417829	UCBT	0	Non-PES	30	1	15	1	15	1	15	2	100	2	100
2274755	UCBT	1	0	8	0	1080	0	1080	0	1080	1	23	0	100
2280134	UCBT	1	1	6	0	1080	0	1080	0	1080	0	100	0	100
2280150	UCBT	1	0	13	1	88	1	88	1	88	0	100	0	100
2090072	UCBT	0	Non-PES	30	0	1080	0	1080	0	1080	0	100	0	100
2281145	UCBT	1	0	10	0	1080	0	1080	0	1080	0	100	0	100
2276234	UCBT	1	1	7	1	146	1	146	1	146	0	100	0	100
2276784	UCBT	1	1	6	0	1080	0	1080	0	1080	1	23	0	100
2276591	UCBT	1	2	5	1	379	2	101	1	101	1	21	0	100
2281782	UCBT	1	0	11	0	1080	0	1080	0	1080	0	100	0	100
2090720	UCBT	1	1	6	0	1080	0	1080	0	1080	0	100	0	100
2277832	UCBT	1	0	8	1	145	2	94	1	94	0	100	0	100
2278199	UCBT	1	1	7	0	1080	0	1080	0	1080	1	24	1	24
2091263	UCBT	1	1	5	0	1080	2	1044	1	1044	0	100	0	100
2279535	UCBT	0	Non-PES	30	0	1080	0	1080	0	1080	0	100	0	100
2279508	UCBT	1	2	5	0	1080	0	1080	0	1080	1	25	1	25
2286453	UCBT	1	0	8	1	292	2	241	1	241	0	100	0	100
2287175	UCBT	1	1	7	0	1080	0	1080	0	1080	0	100	0	100
2287228	UCBT	1	0	9	1	138	2	97	1	97	0	100	0	100
2287339	UCBT	1	0	7	1	254	2	222	1	222	0	100	0	100
2287894	UCBT	1	1	10	1	209	1	209	1	209	0	100	0	100
2291541	UCBT	1	1	6	0	1080	0	1080	0	1080	1	15	0	100
2292296	UCBT	1	2	6	0	1080	2	904	1	904	0	100	0	100
2288278	UCBT	0	Non-PES	30	0	1080	0	1080	0	1080	0	100	0	100
2288522	UCBT	1	1	7	0	1080	0	1080	0	1080	1	21	0	100
2092796	UCBT	1	1	8	0	1080	0	1080	0	1080	1	51	0	100
2289077	UCBT	1	1	5	0	1080	0	1080	0	1080	0	100	0	100
2289295	UCBT	0	Non-PES	30	0	1080	0	1080	0	1080	0	100	0	100
2289456	UCBT	1	0	8	1	116	1	116	1	116	0	100	0	100
2300008	UCBT	1	1	6	0	1080	0	1080	0	1080	0	100	0	100
2289823	UCBT	1	2	6	0	651	2	622	1	622	0	100	0	100
2294490	UCBT	0	Non-PES	30	0	1080	0	1080	0	1080	0	100	0	100
2294200	UCBT	1	1	5	0	1080	0	1080	0	1080	0	100	0	100
2300478	UCBT	1	3	5	1	37	1	37	1	37	2	100	2	100
2294881	UCBT	1	2	5	0	1080	0	1080	0	1080	0	100	0	100
2300455	UCBT	1	2	5	0	1080	0	1080	0	1080	0	100	0	100
2301295	UCBT	0	Non-PES	30	0	1080	0	1080	0	1080	0	100	0	100
2302136	UCBT	0	Non-PES	30	1	187	1	187	1	187	0	100	0	100
2302190	UCBT	1	0	15	0	1080	0	1080	0	1080	0	100	0	100
2302534	UCBT	1	0	12	0	1080	0	1080	0	1080	1	30	0	100
2297704	UCBT	1	1	5	0	1080	2	301	1	301	1	21	1	21
2297688	UCBT	1	0	7	0	1080	0	1080	0	1080	0	100	0	100
2297716	UCBT	1	0	7	0	1080	0	1080	0	1080	1	49	0	100
2436491	UCBT	1	0	7	1	137	1	137	1	137	0	100	0	100
2310818	UCBT	0	Non-PES	30	0	1080	0	1080	0	1080	0	100	0	100
2439683	UCBT	1	0	13	0	325	0	1080	0	1080	0	100	0	100
2310780	UCBT	1	2	6	1	89	1	89	1	89	1	15	1	15
2310730	UCBT	1	0	10	0	1080	0	1080	0	1080	0	100	0	100
2307447	UCBT	1	2	5	1	458	2	454	1	454	0	100	0	100
2312004	UCBT	1	1	5	0	1080	0	1080	0	1080	0	100	0	100
2312432	UCBT	1	1	7	1	55	1	55	1	55	1	23	1	23
2313279	UCBT	1	0	12	0	1080	0	1080	0	1080	0	100	0	100
2308797	UCBT	1	1	6	0	1080	0	1080	0	1080	0	100	0	100
2313544	UCBT	1	0	10	1	106	1	106	1	106	1	31	1	31
2314590	UCBT	1	1	11	0	1080	0	1080	0	1080	0	100	0	100
2340631	UCBT	1	1	9	0	1080	0	1080	0	1080	0	100	0	100
2315726	UCBT	1	0	10	1	224	2	178	1	178	0	100	0	100
2315594	UCBT	1	0	8	0	1080	0	1080	0	1080	0	100	0	100
2332220	UCBT	1	0	8	0	1080	0	1080	0	1080	0	100	0	100
2343682	UCBT	1	1	10	0	1080	0	1080	0	1080	0	100	0	100
2332713	UCBT	1	0	13	1	202	2	122	1	122	0	100	0	100
2345362	UCBT	1	0	11	1	486	1	486	1	486	0	100	0	100
2318758	UCBT	1	0	9	0	1080	0	1080	0	1080	0	100	0	100
2346145	UCBT	1	1	7	0	1080	0	1080	0	1080	0	100	0	100
2319149	UCBT	1	1	6	0	1080	0	1080	0	1080	0	100	0	100
2319725	UCBT	1	3	6	1	31	1	31	1	31	1	13	1	13
2350027	UCBT	1	1	9	0	1080	0	1080	0	1080	0	100	0	100
2350981	UCBT	1	0	8	0	1080	0	1080	0	1080	0	100	0	100
2348102	UCBT	1	0	8	0	1080	0	1080	0	1080	0	100	0	100
2351368	UCBT	1	1	6	1	122	2	103	1	103	0	100	0	100
2351417	UCBT	1	0	11	0	1080	2	1080	1	1080	0	100	0	100
2352074	UCBT	1	0	12	1	865	2	735	1	735	0	100	0	100
2349366	UCBT	1	2	5	0	1080	0	1080	0	1080	0	100	0	100
2454088	UCBT	1	0	13	0	1080	0	1080	0	1080	0	100	0	100
2352541	UCBT	1	0	9	1	177	1	177	1	177	1	33	0	100
2352957	UCBT	0	Non-PES	30	0	1080	0	1080	0	1080	0	100	0	100
2360412	UCBT	1	0	7	0	1080	0	1080	0	1080	1	27	0	100
2335301	UCBT	1	2	4	0	1080	0	1080	0	1080	0	100	0	100
2335400	UCBT	0	Non-PES	30	0	1080	0	1080	0	1080	0	100	0	100
2361554	UCBT	1	3	6	1	30	1	30	1	30	2	100	2	100
2457203	UCBT	1	2	6	0	1080	0	1080	0	1080	1	31	1	31
2354823	UCBT	1	0	7	0	1080	0	1080	0	1080	0	100	0	100
2362422	UCBT	1	0	9	1	146	1	146	1	146	1	29	1	29
2355927	UCBT	1	0	13	0	1080	0	1080	0	1080	0	100	0	100
2489162	UCBT	1	0	9	1	473	2	434	1	434	1	17	1	17
2372438	UCBT	1	0	6	0	1080	0	1080	0	1080	1	19	0	100
2372559	UCBT	1	0	10	1	697	2	697	1	697	0	100	0	100
2372603	UCBT	1	0	9	0	1080	0	1080	0	1080	0	100	0	100
2371433	UCBT	1	0	7	0	1080	0	1080	0	1080	0	100	0	100
2373793	UCBT	1	1	8	1	31	1	31	1	31	2	100	2	100
2373929	UCBT	1	0	11	0	1080	0	1080	0	1080	0	100	0	100
2373978	UCBT	1	0	8	0	1080	0	1080	0	1080	0	100	0	100
2396082	UCBT	1	1	8	1	655	2	618	1	618	1	18	0	100
2393167	UCBT	1	2	5	1	57	1	57	1	57	1	16	1	16
2377848	UCBT	1	1	8	0	1080	0	1080	0	1080	0	100	0	100
2535060	UCBT	1	1	7	0	1080	0	1080	0	1080	0	100	0	100
2600399	UCBT	1	0	12	1	408	1	408	1	408	1	29	1	29
2535192	UCBT	1	1	7	0	1080	0	1080	0	1080	0	100	0	100
2535335	UCBT	1	2	6	0	1080	2	62	1	62	0	100	0	100
2535805	UCBT	0	Non-PES	30	1	480	1	480	1	480	0	100	2	100
2530732	UCBT	1	1	6	0	1080	0	1080	0	1080	0	100	0	100
2530732	UCBT	1	1	6	1	177	1	177	1	177	0	100	0	100
2365668	UCBT	1	2	6	1	41	1	41	1	41	2	100	2	100
2365766	UCBT	1	1	6	0	1080	0	1080	0	1080	1	29	0	100
2358256	UCBT	1	2	5	0	1080	0	1080	0	1080	0	100	0	100
2536198	UCBT	0	Non-PES	30	0	1080	0	1080	0	1080	0	100	0	100
2602034	UCBT	0	Non-PES	30	0	1080	0	1080	0	1080	1	18	0	100
2536350	UCBT	1	1	5	0	1080	0	1080	0	1080	0	100	0	100
2366343	UCBT	0	Non-PES	30	1	499	2	141	1	141	0	100	0	100
2358638	UCBT	1	0	9	0	1080	0	1080	0	1080	0	100	0	100
2358568	UCBT	1	0	7	1	202	2	152	1	152	0	100	0	100
2536474	UCBT	0	Non-PES	30	0	1080	0	1080	0	1080	0	100	0	100
2541827	UCBT	1	0	10	0	1080	0	1080	0	1080	0	100	0	100
2531355	UCBT	0	Non-PES	30	0	1080	0	1080	0	1080	0	100	0	100
2536812	UCBT	1	0	6	1	381	2	154	1	154	0	100	0	100
2358812	UCBT	1	2	6	1	147	1	147	1	147	1	12	1	12
2536783	UCBT	1	0	11	1	154	2	108	1	108	0	100	0	100
2392420	UCBT	1	1	5	0	1080	0	1080	0	1080	0	100	0	100
2392421	UCBT	0	Non-PES	30	0	1080	0	1080	0	1080	0	100	0	100
2537221	UCBT	1	0	13	0	1080	0	1080	0	1080	0	100	0	100
2359203	UCBT	1	0	8	0	1080	0	1080	0	1080	1	19	0	100
2399970	UCBT	1	2	6	0	1080	0	1080	0	1080	1	15	1	15
2369456	UCBT	0	Non-PES	30	0	1080	0	1080	0	1080	1	20	0	100
2399991	UCBT	1	1	8	1	375	1	375	1	375	1	16	0	100
2359380	UCBT	1	1	5	0	1080	0	1080	0	1080	1	21	0	100
2369587	UCBT	1	2	5	0	1080	0	1080	0	1080	1	31	0	100
2392747	UCBT	0	Non-PES	30	0	1080	0	1080	0	1080	0	100	0	100
2532206	UCBT	1	0	12	1	659	2	469	1	469	1	19	1	19
2562203	UCBT	1	0	8	1	174	2	113	1	113	0	100	0	100
2550961	UCBT	1	0	9	1	315	2	256	1	256	0	100	0	100
2359913	UCBT	0	Non-PES	30	0	1080	0	1080	0	1080	0	100	0	100
2537924	UCBT	1	0	11	0	1080	0	1080	0	1080	0	100	0	100
2537888	UCBT	0	Non-PES	30	0	1080	0	1080	0	1080	1	100	0	100
2560148	UCBT	0	Non-PES	30	0	1080	2	495	1	495	0	100	0	100
2545665	UCBT	1	2	5	0	1080	0	1080	0	1080	0	100	0	100
2556150	UCBT	1	1	7	0	1080	0	1080	0	1080	0	100	0	100
2551331	UCBT	1	2	6	0	1080	0	1080	0	1080	0	100	0	100
2565348	UCBT	1	1	6	0	1080	0	1080	0	1080	0	100	0	100
2560625	UCBT	0	Non-PES	30	0	1080	0	1080	0	1080	0	100	0	100
2543829	UCBT	1	0	14	1	144	2	116	1	116	0	100	0	100
2552077	UCBT	0	Non-PES	30	1	389	2	330	1	330	0	100	0	100
2538703	UCBT	1	0	8	0	1080	0	1080	0	1080	0	100	0	100
2546203	UCBT	1	1	6	1	507	2	382	1	382	0	100	0	100
2552119	UCBT	1	0	8	0	1080	0	1080	0	1080	0	100	0	100
2570656	UCBT	1	1	14	0	1080	0	1080	0	1080	0	100	0	100
2546361	UCBT	1	1	6	0	1080	0	1080	0	1080	0	100	0	100
2565899	UCBT	1	1	6	0	1080	0	1080	0	1080	0	100	0	100
2533420	UCBT	1	2	6	0	1080	0	1080	0	1080	0	100	0	100
2575147	UCBT	1	1	5	0	1080	0	1080	0	1080	0	100	0	100
2575263	UCBT	1	1	5	0	1080	0	1080	0	1080	0	100	0	100
2533954	UCBT	1	1	5	0	1080	0	1080	0	1080	1	16	1	16
2566482	UCBT	1	0	8	0	1080	0	1080	0	1080	0	100	0	100
2575376	UCBT	1	1	7	0	1080	0	1080	0	1080	0	100	0	100
2546522	UCBT	1	1	6	0	1080	2	666	1	666	0	100	0	100
2575730	UCBT	1	2	6	1	27	1	27	1	27	1	16	1	16
2571303	UCBT	1	1	10	0	1080	0	1080	0	1080	0	100	0	100
2544979	UCBT	1	2	7	1	61	1	61	1	61	2	100	2	100
2557895	UCBT	1	1	7	0	1080	0	1080	0	1080	1	14	1	14
2562043	UCBT	0	Non-PES	30	0	1080	0	1080	0	1080	0	100	2	100
2553315	UCBT	0	Non-PES	30	0	1080	2	333	1	333	0	100	0	100
2575972	UCBT	1	0	15	1	113	1	113	1	113	1	29	1	29
2580341	UCBT	1	1	6	0	1080	0	1080	0	1080	0	100	0	100
2580404	UCBT	0	Non-PES	30	0	653	1	653	1	653	1	25	0	100
2553776	UCBT	0	Non-PES	30	1	128	1	128	1	128	0	100	0	100
2572119	UCBT	0	Non-PES	30	0	1080	0	1080	0	1080	0	100	0	100
2572311	UCBT	0	Non-PES	30	1	719	2	244	1	244	0	100	0	100
2572426	UCBT	1	1	6	0	1080	2	344	1	344	0	100	0	100
2547866	UCBT	0	Non-PES	30	0	1080	0	1080	0	1080	0	100	0	100
2558945	UCBT	1	1	5	1	129	1	129	1	129	0	100	0	100
2548040	UCBT	1	2	6	1	101	2	32	1	32	0	100	0	100
2581738	UCBT	1	0	12	1	156	1	156	1	156	1	40	0	100
2559776	UCBT	1	0	8	0	1042	0	1042	0	1042	0	100	0	100
2573229	UCBT	1	1	8	0	1042	0	1042	0	1042	0	100	0	100
2586210	UCBT	0	Non-PES	30	0	1042	0	1042	0	1042	1	18	0	100
2548615	UCBT	1	0	11	1	189	2	91	1	91	0	100	0	100
2590166	UCBT	1	0	10	0	1041	0	1041	0	1041	0	100	0	100
2559969	UCBT	1	0	8	0	1040	0	1040	0	1040	1	13	1	13
2586309	UCBT	1	0	8	1	93	1	93	1	93	2	100	2	100
2581823	UCBT	0	Non-PES	30	0	1038	0	1038	0	1038	0	100	0	100
2581875	UCBT	1	1	7	0	1037	0	1037	0	1037	0	100	0	100
2586602	UCBT	0	Non-PES	30	1	264	1	264	1	264	1	38	1	38
2595682	UCBT	1	1	6	0	1013	0	1013	0	1013	1	16	1	16
2564585	UCBT	0	Non-PES	30	0	1012	0	1012	0	1012	0	100	0	100
2564544	UCBT	1	1	5	0	1011	0	1011	0	1011	0	100	0	100
2574055	UCBT	0	Non-PES	30	0	1010	0	1010	0	1010	0	100	0	100
2582595	UCBT	0	Non-PES	30	1	77	1	77	1	77	2	100	2	100
2579126	UCBT	0	Non-PES	30	1	97	1	97	1	97	0	100	0	100
2595933	UCBT	0	Non-PES	30	1	141	1	141	1	141	1	16	1	16
2582827	UCBT	1	1	6	1	160	1	160	1	160	1	17	1	17
2700008	UCBT	1	1	6	0	996	0	996	0	996	0	100	0	100
2569034	UCBT	1	0	7	1	73	1	73	1	73	1	17	0	100
2591408	UCBT	0	Non-PES	30	0	990	2	558	1	558	0	100	0	100
2569087	UCBT	1	0	9	0	989	0	989	0	989	1	22	1	22
2700207	UCBT	1	0	9	0	986	0	986	0	986	0	100	0	100
2715057	UCBT	1	0	10	0	984	0	884	0	984	1	23	0	100
2591519	UCBT	1	1	6	0	980	0	980	0	980	0	100	0	100
2587565	UCBT	1	0	7	0	978	0	978	0	978	1	40	0	100
2700465	UCBT	1	0	8	0	975	0	975	0	975	0	100	0	100
2583415	UCBT	1	1	8	0	969	2	582	1	582	1	24	0	100
2579965	UCBT	0	Non-PES	30	1	327	2	217	1	217	0	100	0	100
2710108	UCBT	1	0	15	1	472	2	439	1	439	0	100	0	100
2592268	UCBT	1	0	11	0	955	0	955	0	955	0	100	0	100
2583932	UCBT	0	Non-PES	30	0	942	0	942	0	942	0	100	0	100
2715996	UCBT	1	2	5	0	942	0	942	0	942	1	12	0	100
2701339	UCBT	1	0	9	0	941	0	941	0	941	0	100	0	100
2716155	UCBT	1	1	7	0	935	0	935	0	935	0	100	0	100
2701507	UCBT	1	0	8	0	934	0	934	0	934	0	100	0	100
2597856	UCBT	1	1	5	0	933	0	933	0	933	0	100	0	100
2597936	UCBT	1	2	5	0	929	0	929	0	929	1	18	1	18
2701755	UCBT	1	1	6	1	253	2	157	1	157	0	100	0	100
2716504	UCBT	0	Non-PES	30	0	922	0	922	0	922	0	100	0	100
2720468	UCBT	1	1	6	0	919	0	919	0	919	0	100	0	100
2598276	UCBT	0	Non-PES	30	0	914	0	914	0	914	0	100	0	100
2711366	UCBT	1	1	6	0	912	0	912	0	912	0	100	0	100
2716749	UCBT	1	2	5	0	908	0	908	0	908	1	21	1	21
2598477	UCBT	1	0	7	0	906	0	906	0	906	1	37	0	100
2584499	UCBT	1	0	7	0	905	0	905	0	905	1	16	1	16
2584559	UCBT	0	Non-PES	30	1	66	2	45	1	45	2	100	2	100
2584559	UCBT	0	Non-PES	30	1	304	2	154	1	154	0	100	0	100
2716531	UCBT	0	Non-PES	30	0	896	0	896	0	896	0	100	0	100
2702610	UCBT	1	1	5	0	896	0	896	0	896	1	23	1	23
2593930	UCBT	0	Non-PES	30	0	895	0	895	0	895	1	18	1	18
2629685	UCBT	1	1	6	0	894	0	894	0	894	0	100	0	100
2594075	UCBT	1	1	6	1	400	1	400	1	400	1	26	1	26
2598942	UCBT	1	2	6	1	583	2	383	1	383	1	31	1	31
2730096	UCBT	1	2	6	0	880	0	880	0	880	1	15	1	15
2599357	UCBT	1	0	13	0	877	2	611	1	611	0	100	0	100
2717597	UCBT	1	1	8	1	333	1	333	1	333	1	16	1	16
2717668	UCBT	0	Non-PES	30	0	873	0	873	0	873	0	100	0	100
2599422	UCBT	1	0	7	1	135	1	135	1	135	0	100	0	100
2730298	UCBT	1	0	14	0	870	0	870	0	870	1	24	0	100
2735171	UCBT	1	0	8	0	863	0	863	0	863	0	100	0	100
2712732	UCBT	1	1	6	0	860	0	860	0	860	1	17	1	17
2712944	UCBT	0	Non-PES	30	0	853	0	853	0	853	0	100	0	100
2735698	UCBT	0	Non-PES	30	1	82	2	47	1	47	2	100	2	100
2718202	UCBT	0	Non-PES	30	1	428	2	382	1	382	0	100	0	100
2713329	UCBT	0	Non-PES	30	0	837	0	837	0	837	0	100	0	100
2731149	UCBT	1	2	5	1	32	1	32	1	32	1	24	1	24
2725814	UCBT	1	0	10	0	826	0	826	0	826	0	100	0	100
2713633	UCBT	1	1	5	0	824	0	824	0	824	0	100	0	100
2725855	UCBT	1	2	5	1	28	1	28	1	28	1	10	1	10
2705463	UCBT	1	0	9	0	821	0	821	0	821	0	100	0	100
2713890	UCBT	0	Non-PES	30	0	816	0	816	0	816	0	100	0	100
2713913	UCBT	0	Non-PES	30	0	814	0	814	0	814	0	100	0	100
2740949	UCBT	1	0	13	1	216	2	157	1	157	0	100	0	100
2269178	UCBT	1	2	10	0	802	0	802	0	802	0	100	0	100
2732026	UCBT	0	Non-PES	30	0	801	0	801	0	801	0	100	0	100
2705880	UCBT	0	Non-PES	30	1	494	2	312	1	312	0	100	0	100
2706033	UCBT	1	0	8	0	794	0	794	0	794	0	100	0	100
2726774	UCBT	1	1	5	0	790	0	790	0	790	1	14	1	14
2706094	UCBT	0	Non-PES	30	1	223	2	164	1	164	0	100	0	100
2732430	UCBT	1	3	5	1	80	1	80	1	80	1	18	1	18
2706277	UCBT	1	1	5	1	585	2	546	1	546	0	100	0	100
2727215	UCBT	0	Non-PES	30	1	83	1	83	1	83	1	35	1	33
2719975	UCBT	0	Non-PES	30	0	770	0	770	0	770	1	28	0	100
2727473	UCBT	0	Non-PES	30	0	765	0	765	0	765	1	19	0	100
2636908	UCBT	1	1	6	0	761	0	761	0	761	0	100	0	100
2733071	UCBT	1	0	11	0	749	0	749	0	749	1	32	1	32
2736913	UCBT	1	0	7	1	113	1	113	1	113	1	20	1	20
2755883	UCBT	0	Non-PES	30	1	439	2	35	1	35	0	100	0	100
2465466	UCBT	1	0	8	0	737	0	737	0	737	0	100	0	100
2737177	UCBT	0	Non-PES	30	0	731	0	731	0	731	0	100	0	100
2733537/2756412	UCBT	0	Non-PES	30	1	326	1	326	1	326	0	100	0	100
2746969	UCBT	1	2	6	0	726	0	726	0	726	1	21	1	21
2743333	UCBT	0	Non-PES	30	0	724	0	724	0	724	0	100	0	100
2707391	UCBT	1	0	6	1	13	1	13	1	13	2	100	2	100
2747335	UCBT	0	Non-PES	30	0	716	0	716	0	716	0	100	0	100
2747913	UCBT	1	0	10	1	61	1	61	1	61	2	100	2	100
2751632	UCBT	1	2	5	0	689	0	689	0	689	0	100	0	100
2637584	UCBT	1	1	5	0	689	0	689	0	689	0	100	0	100
2751840	UCBT	1	0	7	0	682	0	682	0	682	0	100	0	100
2751920	UCBT	0	Non-PES	30	0	676	0	676	0	676	0	100	0	100
2738173	UCBT	1	0	8	0	674	0	674	0	674	0	100	0	100
2752065	UCBT	1	0	13	1	120	1	120	1	120	0	100	0	100
2734577	UCBT	1	0	7	0	671	0	671	0	671	1	23	1	23
2752167	UCBT	1	0	8	0	668	0	668	0	668	0	100	0	100
2748754	UCBT	1	0	8	0	667	2	405	1	405	0	100	0	100
2729743	UCBT	0	Non-PES	30	1	52	1	52	1	52	2	100	2	100
2757919	UCBT	1	1	6	0	662	0	662	0	662	0	100	0	100
2729922	UCBT	1	2	6	0	656	0	656	0	656	1	12	1	12
2708689	UCBT	0	Non-PES	30	0	654	0	654	0	654	0	100	0	100
2752516	UCBT	1	2	5	1	207	1	207	1	207	1	20	1	20
2749312	UCBT	1	0	8	0	649	0	649	0	649	0	100	0	100
2749389	UCBT	1	1	6	0	644	0	644	0	644	0	100	0	100
2775278	UCBT	0	Non-PES	30	1	87	1	87	1	87	2	100	2	100
2752873	UCBT	1	1	6	0	640	0	640	0	640	0	100	0	100
2708915	UCBT	1	0	8	1	160	1	160	1	160	0	100	0	100
2709108	UCBT	1	2	6	0	635	0	635	0	635	0	100	0	100
2753028	UCBT	1	0	9	1	68	1	68	1	68	2	100	2	100
2765538	UCBT	1	1	8	1	54	1	54	1	54	1	20	2	100
2765527	UCBT	0	Non-PES	30	0	630	0	630	0	630	0	100	0	100
2739034	UCBT	1	0	8	0	626	0	626	0	626	0	100	0	100
2758893	UCBT	0	Non-PES	30	1	622	1	622	1	622	0	100	0	100
2765853	UCBT	1	2	6	1	121	1	121	1	121	0	100	0	100
2753423	UCBT	0	Non-PES	30	0	615	0	615	0	615	0	100	0	100
2775712	UCBT	1	0	9	0	613	0	613	0	613	0	100	0	100
2709718	UCBT	1	1	6	1	57	1	57	1	57	1	12	1	12
2766297	UCBT	0	Non-PES	30	1	18	1	18	1	18	2	100	2	100
2753686	UCBT	1	0	10	1	164	1	164	1	164	1	31	1	31
2766369	UCBT	1	0	15	1	195	1	195	1	195	1	28	1	28
2761418	UCBT	1	0	8	0	599	0	599	0	599	0	100	0	100
2759645	UCBT	1	2	11	0	598	0	598	0	598	0	100	0	100
2766449	UCBT	1	0	11	1	166	1	166	1	166	0	100	0	100
2759885	UCBT	0	Non-PES	30	0	591	0	591	0	591	0	100	0	100
2785010	UCBT	1	0	17	0	591	0	591	0	591	0	100	0	100
2780030	UCBT	1	1	6	1	585	2	310	1	310	0	100	0	100
2761787	UCBT	0	Non-PES	30	0	584	0	584	0	584	1	16	0	100
2761860	UCBT	0	Non-PES	30	1	166	1	166	1	166	1	40	0	100
2776401	UCBT	1	0	11	0	580	0	580	0	580	1	19	1	19
2638930	UCBT	1	0	15	0	579	0	579	0	579	0	100	0	100
2759990	UCBT	0	Non-PES	30	1	166	1	166	1	166	0	100	0	100
2771386	UCBT	1	0	8	0	578	0	578	0	578	0	100	0	100
2771304	UCBT	0	Non-PES	30	0	574	0	574	0	574	1	16	1	16
2771518	UCBT	1	0	11	0	570	2	187	1	187	0	100	0	100
2785461	UCBT	1	0	7	1	18	1	18	1	18	2	100	2	100
2790140	UCBT	1	0	11	0	563	0	563	0	563	0	100	0	100
2776825	UCBT	1	0	9	1	45	1	45	1	45	2	100	2	100
2772080	UCBT	0	Non-PES	30	0	556	0	556	0	556	1	26	0	100
2772179	UCBT	1	1	5	0	553	0	553	0	553	0	100	0	100
2772174	UCBT	1	0	9	0	552	0	552	0	552	0	100	0	100
2754926	UCBT	1	0	11	0	551	0	551	0	551	0	100	0	100
Patient number	Group	PES		Days to PES
492875	PBSCT	0		30
503030	PBSCT	0		30
545994	PBSCT	0		30
552519	PBSCT	0		30
573155	PBSCT	0		30
581278	PBSCT	0		30
584107	PBSCT	0		30
588225	PBSCT	0		30
588571	PBSCT	0		30
592093	PBSCT	0		30
619156	PBSCT	0		30
661376	PBSCT	0		30
668422	PBSCT	0		30
703058	PBSCT	0		30
748140	PBSCT	0		30
749702	PBSCT	0		30
750556	PBSCT	0		30
753487	PBSCT	0		30
708567	PBSCT	0		30
762617	PBSCT	0		30
725016	PBSCT	0		30
724971	PBSCT	0		30
725977	PBSCT	0		30
729691	PBSCT	0		30
782743	PBSCT	0		30
787660	PBSCT	0		30
793802	PBSCT	0		30
794412	PBSCT	0		30
745581	PBSCT	0		30
715929	PBSCT	0		30
2001990	PBSCT	0		30
2006071	PBSCT	0		30
2008903	PBSCT	0		30
2009346	PBSCT	0		30
755125	PBSCT	0		30
2010795	PBSCT	0		30
2012842	PBSCT	0		30
2032305	PBSCT	0		30
2033814	PBSCT	0		30
2034787	PBSCT	0		30
2038167	PBSCT	0		30
2104203	PBSCT	0		30
2047054	PBSCT	1		8
2049265	PBSCT	0		30
2049701	PBSCT	0		30
2657681	PBSCT	0		30
2055286	PBSCT	0		30
2055468	PBSCT	0		30
2059682	PBSCT	1		11
2063746	PBSCT	0		30
2072184	PBSCT	0		30
2069816	PBSCT	0		30
2073791	PBSCT	0		30
2073883	PBSCT	0		30
2079224	PBSCT	0		30
2077609	PBSCT	0		30
2150661	PBSCT	0		30
2151075	PBSCT	0		30
2143178	PBSCT	0		30
2143179	PBSCT	0		30
2164792	PBSCT	0		30
2147251	PBSCT	0		30
2082452	PBSCT	0		30
2157994	PBSCT	0		30
2149980	PBSCT	0		30
2201546	PBSCT	0		30
2201542	PBSCT	0		30
2201705	PBSCT	0		30
2211348	PBSCT	0		30
2202624	PBSCT	0		30
2084125	PBSCT	0		30
2213111	PBSCT	0		30
2204203	PBSCT	0		30
2214377	PBSCT	0		30
2209120	PBSCT	0		30
2250403	PBSCT	0		30
2251033	PBSCT	0		30
2087090	PBSCT	0		30
2256520	PBSCT	0		30
2281101	PBSCT	0		30
20016420	PBSCT	0		30
2282832	PBSCT	0		30
2290036	PBSCT	1		5
20022591	PBSCT	0		30
20028340	PBSCT	0		30
2094475	PBSCT	0		30
2302583	PBSCT	0		30
2302677	PBSCT	0		30
2298620	PBSCT	0		30
2304781	PBSCT	0		30
2298624	PBSCT	0		30
2311989	PBSCT	0		30
2330426	PBSCT	0		30
20036909	PBSCT	0		30
2340593	PBSCT	0		30
2340612	PBSCT	0		30
20048513	PBSCT	0		30
20050319	PBSCT	0		30
20052409	PBSCT	0		30
2347147	PBSCT	0		30
2350802	PBSCT	0		30
2351423	PBSCT	0		30
2348589	PBSCT	0		30
2352531	PBSCT	0		30
2353597	PBSCT	0		30
20061382	PBSCT	0		30
2362362	PBSCT	0		30
2372018	PBSCT	0		30
2374280	PBSCT	1		12
2355816	PBSCT	0		30
2376626	PBSCT	0		30
2370440	PBSCT	0		30
2377858	PBSCT	0		30
2500764	PBSCT	0		30
2393887	PBSCT	0		30
2540299	PBSCT	0		30
20073577	PBSCT	0		30
2535192	PBSCT	0		30
20079740	PBSCT	0		30
2358692	PBSCT	0		30
2395951	PBSCT	0		30
20086591	PBSCT	0		30
2543067	PBSCT	0		30
2537269	PBSCT	0		30
2533169	PBSCT	0		30
2534872	PBSCT	0		30
2534932	PBSCT	0		30
2573408	PBSCT	0		30
2581727	PBSCT	0		30
2590384	PBSCT	0		30
2564169	PBSCT	0		30
2583273	PBSCT	0		30
2700677	PBSCT	0		30
2583980	PBSCT	0		30
2710958	PBSCT	0		30
2594221	PBSCT	0		30
2712728	PBSCT	0		30
2711848	PBSCT	0		30
2718288	PBSCT	0		30
2713646	PBSCT	0		30
23039894	PBSCT	0		30
2704614	PBSCT	0		30
2726649	PBSCT	0		30
2742013	PBSCT	0		30
2733105	PBSCT	0		30
2747077	PBSCT	0		30
2747705	PBSCT	0		30
2757079	PBSCT	0		30
2734143	PBSCT	0		30
2748501	PBSCT	0		30
2744339	PBSCT	0		30
2757860	PBSCT	0		30
2744950	PBSCT	0		30
2760047	PBSCT	0		30
2752877	PBSCT	0		30
2758661	PBSCT	0		30
2765764	PBSCT	0		30
2739147	PBSCT	0		30
2765924	PBSCT	0		30
2709737	PBSCT	0		30
2761712	PBSCT	0		30
2639187	PBSCT	0		30

## Sheet: Figure 2
Figure 2a
	TNC per kg (Total nuclear cells)			CD34+ cells per kg			CD3+ T cells per kg			NK cells per kg			B cells per kg			Monocytes per kg
	PES	Non-PES		PES	Non-PES		PES	Non-PES		PES	Non-PES		PES	Non-PES		PES	Non-PES
	5.84	4.11		7.24	2.88		8.82	4.77		1.32	2.26		1.8377	2.6741		3.6936	3.0672
	16.24	4.5		21.11	2.97		3.12	3.375		3.67	1.845		2.4824	0.9377		1.9926	2.635
	3.55	3.3		1.81	2.3		6.59	6.77		1.53	2.28		2.6499	4.6421		2.7784	3.1962
	2.47	5.21		2.5	1.46		2.87	0.78		1.41	0.52		1.3798	1.9593		3.8841	2.3577
	4.8	2.086		1.48	2.86		4	1.59		2.01	2.23		1.579	2.7805		2.548	3.3408
	2.66	5.972		1.65	2.51		6.2	2.39		3.17	9.67		1.2745	1.1603		2.3288	2.1669
	3.89	2.81		2.24	1.38		3.92	5.92		0.87	2.67		2.0015	4.1366		3.81862	2.32
	3.69	3.88		3.36	5.78		3.76	2.51		1.27	2.7		2.351	3.2085		2.5654	5.2164
	2.76	4.14		4.25	6.9		7.49	9.61		3.39	2.24		1.4494	2.5685		6.0282	5.0699
	1.96	3.97		1.52	1.7		6.34	8.85		2	3.62		0.8303	1.6627		1.404	3.2308
	4.1	5.38		1.84	5.81		3.98	13.1		4.01	2.81		0.9828	0.6417		1.28	2.783
	5.5	4.663		3.74	3.99		5.05	1.04		5.6	4.71		4.2476			1.794	7.0956
	6.7	5.19		5.24	1.93		3.6	1.5		2.33	3.84		4.7215			3.5752
	3.41	2.89		1.74	1.79		6.76	3.4		4.33	3.25		6.1047			4.5828
	4.18	2.93		2.59	2.31		4.67	11.7		7.35	3.7		8.2421			8.092
	3.76	6.64		3.57	2.8		7.29	3.86		3.12	6		1.0606			2.7104
	3.45	7.5		2.83	4.36		8.4	3.52		8.39	2.76		4.0455			2.4624
	6.19	9.42		2.41	5.28		15.2	2.06		3.91	10.3					10.625
	5.7	4.93		2.28	2.96		9.42	3.35		1.92	2.24					4.44
	3.4	2.58		3.4	2.97		2.85	2.99		8.47	4.07					2.26
	9.55	3.64		3.82	2.29		14.5	1.88		1.97	3.77					9.044
	6.63	3.16		2.52	2.24		1.67	2.66		8.72	2.37
	3.15	3.68		2.61	4.31		6.09	9.98		10.9	6.55
	8.19	7.97		4.4	6.37		11.2	2.75		4.62	6.85
	2.96	4.16		2.07	0.832		4.27	0.66		5.92	3.087
	6.81	8.32		4.63	0.998		7.94	1.51		4.71	0.507
	8.14	4.46		3.91	1.83		8.46	1.66		5.9	4.24
	3.27	4.88		3.27	2.73		3.8	0.848		1.79	2.05
	4.93	4.23		3.16	3.21		4.03	2.63		4.53	2.18
	4.86	4.04		4.95	1.939		2.69	3.35		2.39	10.1
	3.7	4.94		2.55	5.83		1.21	11.1		2.71	9.57
	2.67	3.28		1.15	0.95		5.38	5.75		1.27	2.27
	3.26	13.06		1.7	6.27		7.95	1.84		2.37	25.72
	4.8	4.04		1.83	2.85		8.82	4.76		1.57	1.58
	3.03	3.68		2.91	0.85		9.67	5.53		2.16	0.55
	5.23	3.97		2.51	1.51		3.68	4.54		4.1	5.72
	3.63	2.56		2.54	1.96		7.41	6.44		1.54	1.15
	6.76	2.39		2.3	0.76		1.59			1.38	2.1
	5.68	7.16		2	7.37		4.81			2.05	8.23
	3.3			2.81			10.2			2.8
	4.86			1.94			3.11			0.202
	3.59			1.145			2.25			3.04
	4.05			1.98			8.11			3.225
	3.66			1.68			6.96			7.26
	3.02			2.54			14.7			1.96
	5.7			1.78			1.32			8.48
	3.89			2.45			8.052			6.63
	3.85			1.16			4.96			2.74
	5.86			2.7			10.095			1.1
	2.69			1.21			5.48			0.802
	2.89			2.11			10.7			1.86
	7.19			2.37			1.34			1.54
	2.07			1.04			2.813			1.73
	3.44			1.65			1.71			1.04
	3.99			1.99			3.27			1.86
	3.24			1.62			2.48			1.02
	2.97			1.75			6.59			1.88
	9.7			3.3			2.04			3.93
	2.42			1.93			3.05			4.74
	3.86			1.7			3.85			2.38
	4.14			1.53			6.32			15.7
	2.6			0.936			3.67			6.34
	6.53			2.67			3.2			3.024
	3.7			1.85			8.51			1.02
	3.9			1.21			8.4			1.26
	3.14			1.88			3.86			0.97
	3.9			3.54			2.04			1.36
	3.76			3.38			7.53			1.86
	3.16			0.83			2.8			1.2
	6.11			5.5			4.67			1.2
	3.36			1.68			9.43			2.93
	5.56			5.56			2.51			4.77
	4.2			1.68			2.51			0.52
	3.1			0.62			5.92			0.467
	2.43			0.97			8.68			1.05
	5.23			3.14			1.246			1.4
	2.22			1.55			3.47			2.45
	5.63			2.25			5.256			11.2
	5.48			2.74			9.4			1
	2.98			1.79			2.97			1.6
	4.65			2.32			12			1.8
	5.23			2.32			2.3			0.756
	5.43			3.26			7.4			3.81
	4.34			1.39			9.8			1.82
	3.52			0.45			6.6			0.95
	3.4			0.68			1.58			3
	4.38			0.876			3.27			6.81
	3.62			1.34			3.25			1.84
	4.1			4.1			1.33			1.73
	4.8			2.4			2.49			3.14
	8.88			5.15			5.29			2.93
	4.3			1.72			3.66			0.62
	3.8			1.9			3.17			0.39
	4.7			2.35			5.02			1.81
	2.7			2.16			2.52			2.94
	8.25			1.65			2.2			1.85
	6.27			2.5			1.87			2.57
	2.32			0.93			1.38			3.2
	8.34			0.83			0.77			0.82
	2.62			1.05			2.32			1.745
	3.99			1.6			2.99			2.04
	4.946			1.978			2.29			1.34
	2.09			1.46			0.161			31.5
	5.23			3.14			3.49			2.44
	2.29			1.15			2.77			1.78
	2.82			1.43			34.88			7.34
	3.56			2.02			6.16			0.35
	2.13			1.28			5.84			4.06
	2.08			0.83			0.12			5.52
	4.94			1.48			1.99			1.38
	4.39			2.63			2.18			4.76
	2.63			1.05			6.43			31.3
	2.685			0.537			3.34			4.88
	3.71			1.86			4.88			4.81
	3.08			0.61			15.6			1.41
	3.7			2.22			2.18			7.59
	4.6			1.84			2			0.15
	12.7			2.59			0.79			4.15
	3.97			0.4			6.68			1.1
	2.31			1.16			1.56			2.16
	2.69			0.81			3.8			1.21
	6.49			1.95			2.18			5.81
	4.34			1.3			2.19			9
	5.88			2.94			3.806			1.66
	4.6			1.38			7.14			1.78
	3.07			1.54			46.5			1.75
	3.7			1.85			5.9			1.12
	2.47			1.48			13.7			3.46
	4.15			2.08			1.63			3.78
	1.71			0.86			3.57			2.12
	8.83			2.65			2.81			2.68
	2.4			2.88			0.56			1.204
	3.18			1.91			1.72			3.38
	3.46			2.076			4.07			3.59
	6.05			6.05			7.05			3.78
	3			1.8			4.44			3.62
	3.08			2.77			3.39			0.713
	6.37			3.8			1.55			2.29
	2.37			1.42			2.51			1.75
	4.47			1.79			2.76			3.1
	3.16			2.84			4.84			3.84
	7.21			5.05			1.63			2.58
	4.3			2.58			8.5			1.42
	3.31			0.99			8.47			4.78
	4.79			2.4			11.91			1.99
	4.3			3.01			2.77			2.63
	3.13			1.878			5.796			3.7
	3.42			2.39			3.6			3.1
	6.79			2.7			5.81			3.49
	3.48			1.39			3.1			4.16
	3.12			2.76			2.6			1.521
	4.8			2.4			3.8			2.29
	2.36			2.124			3.43			0.567
	2.37			1.42			2.535			0.53
	4.7			2.8			0.896			1.53
	6.62			4.63			1.05			1.95
	6.3			3.28			1.537			3.795
	3.64			3.2			2.81			0.557
	3.89			3.11			1.5			0.3375
	2.58			3.63			15.2			1.96
	5.59			2.795			0.895			2.04
	5.34			1.6			6.24			1.38
	5.5			2.73			4.42			3.65
	6.23			1.87			2.17			3.47
	2.3			1.84			10.6			1.45
	5.07			2.028			11.2			3.08
	3.09			2.47			3.2			3.11
	4.05			3.24			3.8			1.74
	5.3			2.12			6.5			1.51
	3.65			2.92			2.47			3.628
	6.3			0.63			3.4			1.89
	12.65			6.0325			10.35			2.56
	2.45			1.69			3.667			3.93
	5.625			2.25			6.15			3.21
	4.17			1.54			5.62			12.64
	2.93			3.08			2.53			4.28
	9.8			5.6			4.05			16.68
	10.43			2.3			15.8			2.33
	3.9			0.78			3.07			3.01
	4.7			6.1			13.3			2.24
	5.92			4.14			1.7			3.47
	7.06			3.53			2.3			2.59
	1.98			0.79			1.72			3.14
	3.88			2.4			1.18			1.89
	3.86			0.73			10.25			4.9
	2.42			0.97			9.01			3.11
	3.37			1.21			12.94			5
	3.05			1.53			1.57			7.01
	3.97			2.98			7.61			5.65
	13.1			9.6			3.37			2.33
	4.65			3.77			3.32			4.06
	9.87			4.44			7.9			2.91
	2.12			2.09			5.5			6.36
	2.3			1.22			11.02			1.5
	7.01			3.01			1.52			2.72
	2.8			1.12			3.97			2.84
	5.6			4.48			3.88			1.64
	6.17			1.85			2.8			7.75
	3.92			3.33			2.5			9.85
	3.64			1.82			16.07			9.04
	3.66			1.76			1.98			1.78
	3.21			1.93			10.9			1.7
	6.5			2.27			5.73			4.31
	4.41			3.44			8.38			6.94
	6.89			3.79			9.41			0.45
	5.3			4.76			4.23			1.57
	4.1			2.05			6.83			3.15
	3.31			3.9			2.08			7.56
	4.08			1.63			3.39			9.22
	3.5			2.03			4.82			5.58
	3.67			1.06			9.32			1.16
	5.56			4.23			3.63			8.32
	8.2			4.1			2.73			3.12
	7.99			2.32			4.25			5.89
	10.05			10.55			11			4.87
	4.11			2.26			5			2
	2.97			2.08			2.08			6.03
	4.85			2.38			2.95			5.13
	2.55			1.91			4.02			3.9
	10.2			4.39			6.06			22.4
	2.91			0.81			10.1			1.96
	9.315			3.86			10.1			15.6
	3.98			6.65			1.57			4.71
	4.88			2.98			5.76			2.5
	8			3.6			4.6			7
	7.03			3.37			14.1			3.1
	3.86			1.7			5.57			2.51
	2.97			2.05			5.7			2.5
	5.48			5.75			4.05			1.16
	5.96			2.56			4.6			9.18
	7.12			3.7			11			2.27
	12.4			3.8			3.63			2.88
	8.6			4.13			7.5			2
	3.9			3.2			9.18			4.2
	8.59			3.26			14.2			2.37
	5.95			3.63			9.6			5.4
	7.8			1.34			10.14			1.49
	7.72			2.78			1.18			4.94
	2.9			1.56			10.5			12.2
	3.85			1.46			3.17			3.92
	10.3			5.8			8.3			3.81
	4.06			0.73			3.08			3.5
	13.9			3.9			3.12			3.72
	4.64			3.25			12.8			5.733
	3.1			3.04			9.2			16.24
	6.77			6.34			3.61			0.87
	5.5			8.1			3.21			3.265
	6.84			8			3.09			2.91
	2.92			4.56			3.27			2.89
	10.4			1.9			0.634			1.81
	2.8			4.76			10.59			3.89
	8.37			2.68			4.7			9.67
	6.5			4.49			2.89			2.62
	2.7			1.02			2.28			3.28
	10.7			1.82			15.63			6.98
	8			6.56			1.07			8.54
	6.29			7.23			11.08			2.14
	2.02			2.9			4.09			13.4
	2.83			1.25			4.7			1.25
	4.74			2.1			2.4			5.33
	3.69			2.77			7.94			1.4
	6.1			3.84			6.55			10.23
	3.9553			2.06			4.7			5.1
	10.25			4.2			2.98			2.8
	7.41			3.41			8.54			9.24
	4.17			1.8			7.65			2.65
	3.72			3.05			4.28			3.39
	6.628			2.718			4.46			8.56
	2.34			1.895			9.6			2.11
	12.25			4.04			2.12			4.43
	6.16			3.33			9.48			1.93
	7.54			1.21			8.86			9.96
	4.33			6.37			21.8			5.875
	2.24			1.55			1.68			5.74
	2.64			3.09			10.08			1.88
	7.43			2.53			2.15			3.53
	4.03			0.605			3.33			1.65
	5.75			0.633			3.99			2.27
	6.17			1.11			2.46			3.76
	11.08			2.11			7.25			4.47
	12.9			8.67			14.25			1.12
	3.02			2.14			4.05			4.6
	5.34			3.36			2.69			10.05
	5.18			2.43			5.769			9.84
	4.1			2.96			0.452			9.363
	2.5			1.575			3.04			4.27
	5.44			3.2			4.57			1.41
	5.7			1.2			0.7			0.69
	3.845			7.77			6.89			8.38
	2.31			0.624			7.75			5.13
	6.62			1.787			7.15			1.35
	4.58			1.37						4.42
	13.5			3.65
	5.53			2.38
	9.67			7.45
	3.16			8.532
	10.42			6.04
	5.26			2.157
	6.9			5.46
	2.97			1.08
	6.3			4.16
	4.94			3.3
	2.92			2.77
	1.92			1.02
	7.36			5.6
	7.4			1.18
	5.8			2.5
	7.5			3.6
	8.41			3.28
	2.44			1.91
	2.81			2.89
	5.7			2.17
	2.18			1.39
	3.99			3.19
	4.35			4.44
	2.43			1.24
	7.7			1.77
	6.42			1.67
Figure 2e
	PES group									Non-PES group
Day 1	0.03	0	0	0	0	0.01	0.01		Day 1	0.02	0.01	0	0.02	0.03	0.03
Day 2	0	0	0	0	0	0	0		Day 2	0.01	0	0	0.03	0.01	0.01
Day 3	0	0	0.01	0	0	0	0		Day 3	0	0.02	0	0	0	0.01
Day 4	0	0.01	0	0.01	0	0	0		Day 4	0	0	0	0	0.02	0.03
Day 5	0	0	0	0	0	0.01	0		Day 5	0	0	0	0	0	0
Day 6	0	0	0	0	0	0	0		Day 6	0	0	0	0	0	0.01
Day 7	0	0.04	0	0	0	0	0		Day 7	0	0	0	0	0	0.01
Day 8	0	0	0	0	0	0.04	0		Day 8	0	0	0	0	0	0
Day 9	0	0	0	0.09	0	0	0		Day 9	0	0	0	0	0	0
Day 10	0	0	0.05	0.1	0	0	0		Day 10	0	0	0.04	0	0	0
Day 11	0.04	0.05	0.07	0.27	0.05	0	0		Day 11	0	0	0.07	0	0	0
Day 12	0.09	0.09	0.07	0.79	0.07	0.05	0.05		Day 12	0	0.04	0.15	0.04	0	0
Day 13	0.11	0.12	0.08	0.82	0.25	0.09	0.07		Day 13	0.02	0.06	0.28	0.09	0.04	0
Day 14	0.13	0.04	0.16	1.01	0.38	0.12	0.25		Day 14	0.07	0.09	0.37	0.11	0.06	0
Day 15	0.42	0.29	0.18	0.96	0.67	0.15	0.38		Day 15	0.07	0.12	0.33	0.13	0.09	0
Day 16	0.27	0.52	0.18	0.42	0.74	0.29	0.67		Day 16	0.14	0.21	0.22	0.42	0.12	0
Figure 2f
	PES group									Non-PES group
Day 1	0.06	0.08	0	0.04	0.12	0.07	0.13		Day 1	0.09	0.09	0.08	0.09	0.1	0.1
Day 2	0.04	0.05	0.04	0.02	0.1	0.08	0.12		Day 2	0.07	0.04	0.05	0.06	0.09	0.08
Day 3	0.05	0.03	0.03	0.03	0.07	0.05	0.1		Day 3	0.04	0.03	0.07	0.04	0.04	0.05
Day 4	0.03	0.04	0.02	0.01	0.04	0.03	0.07		Day 4	0.05	0	0.05	0.05	0.03	0.07
Day 5	0.03	0	0	0	0	0.04	0.04		Day 5	0	0	0.04	0.03	0	0.05
Day 6	0	0	0	0	0	0	0		Day 6	0	0	0.06	0.03	0	0.04
Day 7	0	0.09	0	0	0	0	0		Day 7	0	0	0	0	0	0.06
Day 8	0	0.13	0	0	0	0.09	0		Day 8	0	0	0	0	0	0
Day 9	0	0	0	0.11	0	0.13	0		Day 9	0	0	0	0	0	0
Day 10	0	0	0.12	0.19	0	0	0		Day 10	0	0	0	0	0	0
Day 11	0.04	0.17	0.09	0.42	0.05	0	0		Day 11	0	0	0	0	0	0
Day 12	0.08	0.2	0.15	0.41	0.07	0.17	0.05		Day 12	0	0.07	0	0.04	0	0
Day 13	0.15	0.21	0.16	0.58	0.12	0.2	0.07		Day 13	0.05	0.03	0	0.08	0.07	0
Day 14	0.09	0.08	0.21	0.47	0.17	0.21	0.12		Day 14	0.03	0.04	0	0.15	0.03	0
Day 15	0.11	0.25	0.3	0.41	0.29	0.08	0.17		Day 15	0.14	0.15	0	0.09	0.04	0
Day 16	0.17	0.34	0.26	0.56	0.18	0.25	0.29		Day 16	0.24	0.11	0.04	0.11	0.15	0
Figure 2g
	PES group									Non-PES group
Day 1	1.3	0.28		1.61	0.63	1.84	1.52		Day 1	0.32	0.88	0.13	2.17	0.95	1.08
Day 2	1.17	0.31	0.33	1.25	0.57	0.28	0.63		Day 2	0.75	0.45	0.21	1.3	0.88	0.13
Day 3	0.82	0.15	0.26	1.09	0.34	0.31	0.57		Day 3	0.29	0.09	0.21	1.17	0.45	0.21
Day 4	0.27	0.1	0.12	0.15	0.1	0.15	0.34		Day 4	0.05	0	0.13	0.82	0.09	0.21
Day 5	0.09	0	0	0	0	0.1	0.1		Day 5	0	0	0.06	0.27	0	0.13
Day 6	0	0	0	0	0	0	0		Day 6	0	0	0.04	0.09	0	0.06
Day 7	0	0	0	0	0	0	0		Day 7	0	0	0	0	0	0.04
Day 8	0	0.02	0	0	0	0	0		Day 8	0	0	0	0	0	0
Day 9	0	0	0	0.03	0	0.02	0		Day 9	0	0	0	0	0	0
Day 10	0	0	0.01	0.07	0	0	0		Day 10	0	0	0	0	0	0
Day 11	0.1	0.02	0.12	0.47	0.07	0	0		Day 11	0	0	0	0	0	0
Day 12	0.25	0.04	0.14	1.37	0.22	0.02	0.07		Day 12	0	0.06	0	0.1	0	0
Day 13	0.47	0.06	0.24	1.68	0.53	0.04	0.22		Day 13	0.05	0.17	0	0.25	0.06	0
Day 14	0.75	0.12	0.38	2.33	0.93	0.06	0.53		Day 14	0.09	0.18	0	0.47	0.17	0
Day 15	1.11	0.28	0.46	3.24	1.87	0.12	0.93		Day 15	0.06	0.52	0	0.75	0.18	0
Day 16	1.46	1.06	0.47		2.54	0.28	1.87		Day 16	0.07	0.84	0.06	1.11	0.52	0
Figure 2h
	Non-PES	PES-0	PES-1	PES-2
	27.8	30.7	70.5	86.8
	15.4	35.8	78.7	52
	5.9	42.3	68.7	80
	16.5	27.5	63.4	72.8
	18.4	38.3	87.1	74
	48.3	48.2	45.1	56.6
	29.6	45.8	40.2
	29.1	54.2
	43.2	43.6
		25
		20.9

## Sheet: Figure 3
Figure 3g							Raw Data
	GM-CSF										PBSC	CB
		PBSC-mono	CB-mono				Exp1	β-actin mRNA arbitrary units			13.3	16.41
		1	0.8					GM-CSF mRNA arbitrary units			30.52	34.01
		1	10					Relative value (related to PBSC)			1	0.8
		1	12				Exp2	β-actin mRNA arbitrary units			13.73	15.58
		1	2					GM-CSF mRNA arbitrary units			31.49	30.07
		1	5					Relative value (related to PBSC)			1	10
		1	18				Exp3	β-actin mRNA arbitrary units			13.39	15.59
								GM-CSF mRNA arbitrary units			31.61	30.43
								Relative value (related to PBSC)			1	12
							Exp4	β-actin mRNA arbitrary units			14.2	15.65
								GM-CSF mRNA arbitrary units			31.46	32.1
								Relative value (related to PBSC)			1	2
							Exp5	β-actin mRNA arbitrary units			14.38	15.82
								GM-CSF mRNA arbitrary units			31.72	30.87
								Relative value (related to PBSC)			1	5
							Exp6	β-actin mRNA arbitrary units			15.2	16.36
								GM-CSF mRNA arbitrary units			35.9	32.93
								Relative value (related to PBSC)			1	18
	IL-6						Raw Data
		PBSC-mono	CB-mono								PBSC	CB
		1	52				Exp1	β-actin mRNA arbitrary units			13.3	16.42
		1	1296					IL-6 mRNA arbitrary units			25.57	22.98
		1	690					Relative value (related to PBSC)			1	52
		1	350				Exp2	β-actin mRNA arbitrary units			13.73	15.58
		1	338					IL-6 mRNA arbitrary units			29.58	21.09
		1	212					Relative value (related to PBSC)			1	1296
							Exp3	β-actin mRNA arbitrary units			13.39	15.79
								IL-6 mRNA arbitrary units			25.32	16.8
								Relative value (related to PBSC)			1	690
							Exp4	β-actin mRNA arbitrary units			14.2	16.41
								IL-6 mRNA arbitrary units			29.22	22.98
								Relative value (related to PBSC)			1	350
							Exp5	β-actin mRNA arbitrary units			14.38	15.82
								IL-6 mRNA arbitrary units			27.84	20.88
								Relative value (related to PBSC)			1	338
							Exp6	β-actin mRNA arbitrary units			15.2	16.36
								IL-6 mRNA arbitrary units			36.23	29.66
								Relative value (related to PBSC)			1	212
	TNF						Raw Data
		PBSC-mono	CB-mono								PBSC	CB
		1	8				Exp1	β-actin mRNA arbitrary units			13.3	16.41
		1	13					TNF mRNA arbitrary units			21.4	21.43
		1	34					Relative value (related to PBSC)			1	8
		1	18				Exp2	β-actin mRNA arbitrary units			13.73	15.58
		1	19					TNF mRNA arbitrary units			23.21	21.34
		1	51					Relative value (related to PBSC)			1	13
							Exp3	β-actin mRNA arbitrary units			13.39	15.79
								TNF mRNA arbitrary units			22.53	19.38
								Relative value (related to PBSC)			1	34
							Exp4	β-actin mRNA arbitrary units			14.2	15.65
								TNF mRNA arbitrary units			23.58	20.88
								Relative value (related to PBSC)			1	18
							Exp5	β-actin mRNA arbitrary units			14.38	15.82
								TNF mRNA arbitrary units			22.8	19.96
								Relative value (related to PBSC)			1	19
							Exp6	β-actin mRNA arbitrary units			15.51	16.36
								TNF mRNA arbitrary units			26.92	22.11
								Relative value (related to PBSC)			1	51

## Sheet: Figure 4
Figure 4b							Figure 4c
	Unstimulated		GM-CSF (100ng/ml)					Unstimulated		GM-CSF (100ng/ml)
	0		470					680		1092
	0		0					1033		1323
	0		0					83		192
	0		8					1301.5		1467.9
	0		54					1117.2		1525.9
	0		0					0		26.5
	0		23					2.32		36.5
	0		15					478.6		777.2
	0		0					107.2		130.4
								13		92.1
								9.22		31.7
Figure 4d
	IL-6 (pg/ml)		PES patient						Non-PES patient
		Day0			3.26		3.48		1.73	1.93	5.73
		Day1	0.8	3.4	4.93	2.23	2.18	3.69	1.61		1.6	3
		Day3	10.6	24.1	3.84		1.94	3.79	4.96	2.15	0	5
		Day5	31	4.6	75.52	12.89	4.16	11.11	6.83	6.67	5.8	5.5
		Day6	106	72.3	63.79	33.82	13.57	43.83	7.73	5.97	6.8	5.5
		Day7	66.9	37.8	97.82	4.7	36.34	7.59	2.31	11.74	11.6	2.2
		Day8	120	25.5	17.74		5.23	37.97	3.11	11.14	1.6	2.1
		Day9	62.4	8.6	17	4.58	2.72	5.25	12.3		20.71	3.4
		Day10	71.3	3.7	12	3.95	2.11	11	6.64	4.02	3.4	18.6
		Day11	13.6	3.9	34.54	4.84	2.07	8.72	3.62	12.68	10.6	15.8
		Day12	8.6	3.2		3.78	2.41	2.88	3.29	2.07	19.7	10.9
	GM-CSF (pg/ml)
		Day0			0		0		0.5	0.1	0
		Day1	0.7	1	0	0	0	0.4	0.15		0	0.9
		Day3	1.8	1.5	0		0	2.02	0.6	0.2	0	1
		Day5	2.1	2	15.95	0.3	0.45	3.29	0	0.15	0	1.1
		Day6	3.4	5.1	25.45	0.45	2.88	6.58	0.25	0.15	0	1.6
		Day7	20	6.22	75.85	3.19	5.26	8.35	0.2	1.16	0	2
		Day8	6.3	4.3	23.33		4.25	9.72	0.65	0	0	2.1
		Day9	4.8	2.3	5.33	0.96	1.77	2.58	1.16	0.65	0	2.5
		Day10	3.4	1.9	1.18	0.96	0.3	1.26	0.71	0.35	0	1.6
		Day11	2	1.6	0	0.35	0	1.41	0.86	1.41	0	1.2
		Day12	1.2	1.2	0	0.35	0	2.53	0.4	0.76	0	1.1
	MCP-1 (pg/ml)
		Day0	145	215	707.2		714	561	333.2	540	116	462
		Day1	531	375	927.4	744.6	1010	618.4	268.9	571	81	432
		Day3	489	354	1254.8	995.5	1267.8	523.6	902.9	292.6	189	513
		Day5	576	367	405	1083.4	622.3	363.7	803.5	1023.8	187	563
		Day6	998	977	652.8		1184.4	1002.3	906	942.7	212	489
		Day7	1017	535		355.3	204.7	1039	134.3	1156	225	390
		Day8	1376	432	1293	290.3	977.9	568.7	260.5	981.7	95	887
		Day9	797	478	361.5	987.1	805.8	326.3	850.2	884.6	362	928
		Day10	701	175	717.1	942	816.5	262	93	151.1	80	794
		Day11	343	196	349.2	369.1	934.3	210.8	101.4	864.7	130	371
		Day12	184	156	336.2	480	332.4	366	113.7	411.9	181	262
	IL-8 (pg/ml)
		Day0	0	0	0		0	0	0	0	0	0
		Day1	0	0	0	0	5.8	0	0	0	0	0
		Day3	0	0	0	0	6.9	0	0	0	0	0
		Day5	0	0	0	0	0	0	0	0	0	0
		Day6	0	0	10.5		8.3	5	0	0	0	0
		Day7	0	0		0	9.3	11.44	0	0	0	0
		Day8	0	0	41.8		15.7	8	0	7.5	0	0
		Day9	0	0	10.8	0	9	5.2	10.8	21.2	0	0
		Day10	0	0		8.1	8.3	0	17.4	5.97	0	0
		Day11	0	0	8.5	5.3	7.4	13	11.4	7.4	0	0
		Day12	0	0	4.8	6.7	0	23	16.9	0	3	0
Figure 4e
	TNF-α （pg/ml）				IL-1β (pg/ml)				IFN-γ (pg/ml)
		PES	Non-PES			PES	Non-PES			PES	Non-PES
		0	1.96			1.65	4.2			6.916	0
		0	0.39			2.1	1.35			3.226	0
		0	1.71			1.65	0.975			7.089	20.75
		0	0			1.275	5.29			55.6	0.173
		0	0			0	0			0	4.67
		43.1	0			0	0			6.8	0
		4.58	0			0	22.3			2.55	2.5
		7.36	0			0	0			0.97	1.8
		8.39	0			0	0			4.82	1.33
		0				0				4.27

## Sheet: Figure 5
Figure 5a					Figure 5b
		Body temperature (°C)					Body temperature (°C)
		Patient 1335	Patient 1073				Patient 657	Patient 939
	Day5	38.1	36.9			Day5	39.9	38.6
	Day6	38.8	37			Day6	40.7	40
	Day7	39.8	37.1			Day7	39.2	37.9
	Day8	40.1	37.1			Day8	39	39.1
	Day9	41	36.7			Day9	38.7	36.8
	Day10	40	36.7			Day10	39.5	37.1
	Day11	39.4	37.8			Day11	39.8	36.8
	Day12	40.6	38.3			Day12	39.5	38.3
	Day13	36.3	38.3			Day13	38.5	38.8
	Day14	36.8	39			Day14	38.3	37.7
	Day15	38.1	37.4			Day15	38.3	37
	Day16	36.7	38.6			Day16	Death	39
	Day17	36.8	37			Day17		37.4
	Day18	36.4	36.8			Day18		36.8
	Day19	36.9	37.3			Day19		36.4
	Day20	36.7	37			Day20		36.9
Figure 5d
	Body temperature (°C)
	Before TCZ	After TCZ
	39	37.4
	38.5	36.6
	40.6	36.3
	38.9	36.5
	38.9	36.8
	39.9	38
	38.9	37.3
	41	37.2
	38.5	36.4
	39.5	36.5
	39	37
Figure 5e
		Neutrophils per ml (×106)
		Patient 1335	Patient 1102
	Day5	0	0
	Day6	0	0
	Day7	0	0
	Day8	0	0.01
	Day9	0	0.02
	Day10	0.03	0
	Day11	0.03	0.07
	Day12	0.04	0.23
	Day13	0.07	0.22
	Day14	0.08	0.28
	Day15	0.07	0.15
	Day16	0.2	0.17
	Day17	0.19	0.13
	Day18	0.19	0.17
	Day19	0.25	0.33
	Day20	0.26	0.38
	Day21	0.32	0.73
	Day22	0.51	0.52
	Day23	0.78	0.81
	Day24	0.53	0.79
	Day25	0.68	0.76

## Sheet: Supplementary Figure 1
Supplementary Figure 1
Patient number	group	staging PES	aGVHD（ 2~4）	Days to aGVHD （2-4）
2021535	UCBT	0	0	100
2039009	UCBT	0	1	20
2046436	UCBT	0	0	100
2047169	UCBT	0	0	100
2049402	UCBT	1	0	100
2053710	UCBT	1	0	100
2057883	UCBT	0	0	100
2059683	UCBT	Non-PES	0	100
2058938	UCBT	0	2	100
2076033	UCBT	Non-PES	2	100
2129048	UCBT	1	2	100
2075768	UCBT	Non-PES	0	100
2678360	UCBT	2	1	13
2130733	UCBT	0	1	24
2136801	UCBT	0	0	100
2150607	UCBT	Non-PES	0	100
2140778	UCBT	2	2	100
2140792	UCBT	Non-PES	2	100
2142059	UCBT	1	2	100
2151552	UCBT	Non-PES	1	19
707769	UCBT	0	1	25
780048	UCBT	0	0	100
753089	UCBT	1	1	26
2007081	UCBT	0	1	28
761131	UCBT	Non-PES	0	100
2100014	UCBT	0	0	100
2043037	UCBT	0	0	100
2047414	UCBT	1	1	31
2048336	UCBT	0	1	26
2051921	UCBT	3	1	23
2052478	UCBT	1	1	41
2054706	UCBT	0	0	100
2055513	UCBT	1	1	13
2058061	UCBT	Non-PES	0	100
2059167	UCBT	0	0	100
2059999	UCBT	1	0	100
2061661	UCBT	1	0	100
2060524	UCBT	3	1	14
2061856	UCBT	3	1	17
2060739	UCBT	0	0	100
2069343	UCBT	0	0	100
2069306	UCBT	2	1	21
2072207	UCBT	2	1	23
2067839	UCBT	1	1	23
2072373	UCBT	1	0	100
2072918	UCBT	0	0	100
2073118	UCBT	1	0	100
2076376	UCBT	0	0	100
2076854	UCBT	2	0	100
2079556	UCBT	0	0	100
2078644	UCBT	0	0	100
2130512	UCBT	2	1	19
2140376	UCBT	Non-PES	2	100
2079910	UCBT	Non-PES	0	100
2142420；2152615	UCBT	Non-PES	0	100
2143483	UCBT	1	0	100
2144059	UCBT	0	0	100
2152910	UCBT	Non-PES	0	100
2153453	UCBT	0	1	24
2081320	UCBT	0	1	38
2154776	UCBT	3	1	27
2145760	UCBT	0	0	100
2081668	UCBT	1	1	40
2081829	UCBT	1	0	100
2155874	UCBT	Non-PES	0	100
2082116	UCBT	1	0	100
2156288	UCBT	Non-PES	0	100
2148036	UCBT	0	0	100
2157067	UCBT	Non-PES	0	100
2148485	UCBT	0	0	100
2082854	UCBT	0	0	100
2158131	UCBT	0	1	36
2149318	UCBT	2	1	15
2158831	UCBT	0	0	100
2210552	UCBT	0	0	100
2210588	UCBT	2	0	100
2211781	UCBT	1	0	100
2212047	UCBT	1	0	100
2202890	UCBT	Non-PES	0	100
2084196	UCBT	0	0	100
2212962	UCBT	Non-PES	0	100
2204584	UCBT	Non-PES	0	100
2084483	UCBT	2	0	100
2084569	UCBT	2	1	31
2214588	UCBT	Non-PES	0	100
2085122	UCBT	1	0	100
2205379	UCBT	0	0	100
2206136	UCBT	1	1	30
2085272	UCBT	Non-PES	0	100
2216068	UCBT	1	0	100
2215882	UCBT	0	1	36
2085776	UCBT	3	1	22
2216900	UCBT	1	1	43
2217431	UCBT	1	0	100
2086038	UCBT	0	0	100
2217977	UCBT	0	1	30
2230135	UCBT	1	0	100
2218610	UCBT	1	0	100
2218658	UCBT	0	0	100
2218983	UCBT	0	0	100
2250748	UCBT	0	0	100
2251942	UCBT	Non-PES	1	18
2404954	UCBT	Non-PES	0	100
2238040	UCBT	1	1	16
2239360	UCBT	1	0	100
2087955	UCBT	1	0	100
2254340	UCBT	1	0	100
2409551	UCBT	2	0	100
2255689	UCBT	1	0	100
2271390	UCBT	Non-PES	1	49
2256477	UCBT	1	0	100
2258511	UCBT	2	1	18
2258520	UCBT	0	0	100
2273432	UCBT	1	0	100
2258571	UCBT	0	0	100
20010963	UCBT	0	0	100
2089537	UCBT	0	1	23
2274584/2284959	UCBT	0	1	30
2417829	UCBT	Non-PES	2	100
2274755	UCBT	0	1	23
2280134	UCBT	1	0	100
2280150	UCBT	0	0	100
2090072	UCBT	Non-PES	0	100
2281145	UCBT	0	0	100
2276234	UCBT	1	0	100
2276784	UCBT	1	1	23
2276591	UCBT	2	1	21
2281782	UCBT	0	0	100
2090720	UCBT	1	0	100
2277832	UCBT	0	0	100
2278199	UCBT	1	1	24
2091263	UCBT	1	0	100
2279535	UCBT	Non-PES	0	100
2279508	UCBT	2	1	25
2286453	UCBT	0	0	100
2287175	UCBT	1	0	100
2287228	UCBT	0	0	100
2287339	UCBT	0	0	100
2287894	UCBT	1	0	100
2291541	UCBT	1	1	15
2292296	UCBT	2	0	100
2288278	UCBT	Non-PES	0	100
2288522	UCBT	1	1	21
2092796	UCBT	1	1	51
2289077	UCBT	1	0	100
2289295	UCBT	Non-PES	0	100
2289456	UCBT	0	0	100
2300008	UCBT	1	0	100
2289823	UCBT	2	0	100
2294490	UCBT	Non-PES	0	100
2294200	UCBT	1	0	100
2300478	UCBT	3	2	100
2294881	UCBT	2	0	100
2300455	UCBT	2	0	100
2301295	UCBT	Non-PES	0	100
2302136	UCBT	Non-PES	0	100
2302190	UCBT	0	0	100
2302534	UCBT	0	1	30
2297704	UCBT	1	1	21
2297688	UCBT	0	0	100
2297716	UCBT	0	1	49
2436491	UCBT	0	0	100
2310818	UCBT	Non-PES	0	100
2439683	UCBT	0	0	100
2310780	UCBT	2	1	15
2310730	UCBT	0	0	100
2307447	UCBT	2	0	100
2312004	UCBT	1	0	100
2312432	UCBT	1	1	23
2313279	UCBT	0	0	100
2308797	UCBT	1	0	100
2313544	UCBT	0	1	31
2314590	UCBT	1	0	100
2340631	UCBT	1	0	100
2315726	UCBT	0	0	100
2315594	UCBT	0	0	100
2332220	UCBT	0	0	100
2343682	UCBT	1	0	100
2332713	UCBT	0	0	100
2345362	UCBT	0	0	100
2318758	UCBT	0	0	100
2346145	UCBT	1	0	100
2319149	UCBT	1	0	100
2319725	UCBT	3	1	13
2350027	UCBT	1	0	100
2350981	UCBT	0	0	100
2348102	UCBT	0	0	100
2351368	UCBT	1	0	100
2351417	UCBT	0	0	100
2352074	UCBT	0	0	100
2349366	UCBT	2	0	100
2454088	UCBT	0	0	100
2352541	UCBT	0	1	33
2352957	UCBT	Non-PES	0	100
2360412	UCBT	0	1	27
2335301	UCBT	2	0	100
2335400	UCBT	Non-PES	0	100
2361554	UCBT	3	2	100
2457203	UCBT	2	1	31
2354823	UCBT	0	0	100
2362422	UCBT	0	1	29
2355927	UCBT	0	0	100
2489162	UCBT	0	1	17
2372438	UCBT	0	1	19
2372559	UCBT	0	0	100
2372603	UCBT	0	0	100
2371433	UCBT	0	0	100
2373793	UCBT	1	2	100
2373929	UCBT	0	0	100
2373978	UCBT	0	0	100
2396082	UCBT	1	1	18
2393167	UCBT	2	1	16
2377848	UCBT	1	0	100
2535060	UCBT	1	0	100
2600399	UCBT	0	1	29
2535192	UCBT	1	0	100
2535335	UCBT	2	0	100
2535805	UCBT	Non-PES	0	100
2530732	UCBT	1	0	100
2530732	UCBT	1	0	100
2365668	UCBT	2	2	100
2365766	UCBT	1	1	29
2358256	UCBT	2	0	100
2536198	UCBT	Non-PES	0	100
2602034	UCBT	Non-PES	1	18
2536350	UCBT	1	0	100
2366343	UCBT	Non-PES	0	100
2358638	UCBT	0	0	100
2358568	UCBT	0	0	100
2536474	UCBT	Non-PES	0	100
2541827	UCBT	0	0	100
2531355	UCBT	Non-PES	0	100
2536812	UCBT	0	0	100
2358812	UCBT	2	1	12
2536783	UCBT	0	0	100
2392420	UCBT	1	0	100
2392421	UCBT	Non-PES	0	100
2537221	UCBT	0	0	100
2359203	UCBT	0	1	19
2399970	UCBT	2	1	15
2369456	UCBT	Non-PES	1	20
2399991	UCBT	1	1	16
2359380	UCBT	1	1	21
2369587	UCBT	2	1	31
2392747	UCBT	Non-PES	0	100
2532206	UCBT	0	1	19
2562203	UCBT	0	0	100
2550961	UCBT	0	0	100
2359913	UCBT	Non-PES	0	100
2537924	UCBT	0	0	100
2537888	UCBT	Non-PES	1	100
2560148	UCBT	Non-PES	0	100
2545665	UCBT	2	0	100
2556150	UCBT	1	0	100
2551331	UCBT	2	0	100
2565348	UCBT	1	0	100
2560625	UCBT	Non-PES	0	100
2543829	UCBT	0	0	100
2552077	UCBT	Non-PES	0	100
2538703	UCBT	0	0	100
2546203	UCBT	1	0	100
2552119	UCBT	0	0	100
2570656	UCBT	1	0	100
2546361	UCBT	1	0	100
2565899	UCBT	1	0	100
2533420	UCBT	2	0	100
2575147	UCBT	1	0	100
2575263	UCBT	1	0	100
2533954	UCBT	1	1	16
2566482	UCBT	0	0	100
2575376	UCBT	1	0	100
2546522	UCBT	1	0	100
2575730	UCBT	2	1	16
2571303	UCBT	1	0	100
2544979	UCBT	2	2	100
2557895	UCBT	1	1	14
2562043	UCBT	Non-PES	0	100
2553315	UCBT	Non-PES	0	100
2575972	UCBT	0	1	29
2580341	UCBT	1	0	100
2580404	UCBT	Non-PES	1	25
2553776	UCBT	Non-PES	0	100
2572119	UCBT	Non-PES	0	100
2572311	UCBT	Non-PES	0	100
2572426	UCBT	1	0	100
2547866	UCBT	Non-PES	0	100
2558945	UCBT	1	0	100
2548040	UCBT	2	0	100
2581738	UCBT	0	1	40
2559776	UCBT	0	0	100
2573229	UCBT	1	0	100
2586210	UCBT	Non-PES	1	18
2548615	UCBT	0	0	100
2590166	UCBT	0	0	100
2559969	UCBT	0	1	13
2586309	UCBT	0	2	100
2581823	UCBT	Non-PES	0	100
2581875	UCBT	1	0	100
2586602	UCBT	Non-PES	1	38
2595682	UCBT	1	1	16
2564585	UCBT	Non-PES	0	100
2564544	UCBT	1	0	100
2574055	UCBT	Non-PES	0	100
2582595	UCBT	Non-PES	2	100
2579126	UCBT	Non-PES	0	100
2595933	UCBT	Non-PES	1	16
2582827	UCBT	1	1	17
2700008	UCBT	1	0	100
2569034	UCBT	0	1	17
2591408	UCBT	Non-PES	0	100
2569087	UCBT	0	1	22
2700207	UCBT	0	0	100
2715057	UCBT	0	1	23
2591519	UCBT	1	0	100
2587565	UCBT	0	1	40
2700465	UCBT	0	0	100
2583415	UCBT	1	1	24
2579965	UCBT	Non-PES	0	100
2710108	UCBT	0	0	100
2592268	UCBT	0	0	100
2583932	UCBT	Non-PES	0	100
2715996	UCBT	2	1	12
2701339	UCBT	0	0	100
2716155	UCBT	1	0	100
2701507	UCBT	0	0	100
2597856	UCBT	1	0	100
2597936	UCBT	2	1	18
2701755	UCBT	1	0	100
2716504	UCBT	Non-PES	0	100
2720468	UCBT	1	0	100
2598276	UCBT	Non-PES	0	100
2711366	UCBT	1	0	100
2716749	UCBT	2	1	21
2598477	UCBT	0	1	37
2584499	UCBT	0	1	16
2584559	UCBT	Non-PES	2	100
2584559	UCBT	Non-PES	0	100
2716531	UCBT	Non-PES	0	100
2702610	UCBT	1	1	23
2593930	UCBT	Non-PES	1	18
2629685	UCBT	1	0	100
2594075	UCBT	1	1	26
2598942	UCBT	2	1	31
2730096	UCBT	2	1	15
2599357	UCBT	0	0	100
2717597	UCBT	1	1	16
2717668	UCBT	Non-PES	0	100
2599422	UCBT	0	0	100
2730298	UCBT	0	1	24
2735171	UCBT	0	0	100
2712732	UCBT	1	1	17
2712944	UCBT	Non-PES	0	100
2735698	UCBT	Non-PES	2	100
2718202	UCBT	Non-PES	0	100
2713329	UCBT	Non-PES	0	100
2731149	UCBT	2	1	24
2725814	UCBT	0	0	100
2713633	UCBT	1	0	100
2725855	UCBT	2	1	10
2705463	UCBT	0	0	100
2713890	UCBT	Non-PES	0	100
2713913	UCBT	Non-PES	0	100
2740949	UCBT	0	0	100
2269178	UCBT	2	0	100
2732026	UCBT	Non-PES	0	100
2705880	UCBT	Non-PES	0	100
2706033	UCBT	0	0	100
2726774	UCBT	1	1	14
2706094	UCBT	Non-PES	0	100
2732430	UCBT	3	1	18
2706277	UCBT	1	0	100
2727215	UCBT	Non-PES	1	35
2719975	UCBT	Non-PES	1	28
2727473	UCBT	Non-PES	1	19
2636908	UCBT	1	0	100
2733071	UCBT	0	1	32
2736913	UCBT	0	1	20
2755883	UCBT	Non-PES	0	100
2465466	UCBT	0	0	100
2737177	UCBT	Non-PES	0	100
2733537/2756412	UCBT	Non-PES	0	100
2746969	UCBT	2	1	21
2743333	UCBT	Non-PES	0	100
2707391	UCBT	0	2	100
2747335	UCBT	Non-PES	0	100
2747913	UCBT	0	2	100
2751632	UCBT	2	0	100
2637584	UCBT	1	0	100
2751840	UCBT	0	0	100
2751920	UCBT	Non-PES	0	100
2738173	UCBT	0	0	100
2752065	UCBT	0	0	100
2734577	UCBT	0	1	23
2752167	UCBT	0	0	100
2748754	UCBT	0	0	100
2729743	UCBT	Non-PES	2	100
2757919	UCBT	1	0	100
2729922	UCBT	2	1	12
2708689	UCBT	Non-PES	0	100
2752516	UCBT	2	1	20
2749312	UCBT	0	0	100
2749389	UCBT	1	0	100
2775278	UCBT	Non-PES	2	100
2752873	UCBT	1	0	100
2708915	UCBT	0	0	100
2709108	UCBT	2	0	100
2753028	UCBT	0	2	100
2765538	UCBT	1	1	20
2765527	UCBT	Non-PES	0	100
2739034	UCBT	0	0	100
2758893	UCBT	Non-PES	0	100
2765853	UCBT	2	0	100
2753423	UCBT	Non-PES	0	100
2775712	UCBT	0	0	100
2709718	UCBT	1	1	12
2766297	UCBT	Non-PES	2	100
2753686	UCBT	0	1	31
2766369	UCBT	0	1	28
2761418	UCBT	0	0	100
2759645	UCBT	2	0	100
2766449	UCBT	0	0	100
2759885	UCBT	Non-PES	0	100
2785010	UCBT	0	0	100
2780030	UCBT	1	0	100
2761787	UCBT	Non-PES	1	16
2761860	UCBT	Non-PES	1	40
2776401	UCBT	0	1	19
2638930	UCBT	0	0	100
2759990	UCBT	Non-PES	0	100
2771386	UCBT	0	0	100
2771304	UCBT	Non-PES	1	16
2771518	UCBT	0	0	100
2785461	UCBT	0	2	100
2790140	UCBT	0	0	100
2776825	UCBT	0	2	100
2772080	UCBT	Non-PES	1	26
2772179	UCBT	1	0	100
2772174	UCBT	0	0	100
2754926	UCBT	0	0	100

## Sheet: Supplementary Figure 3
Supplementary Figure 3
	Donor chimerism (%)
	Non-PES	PES-0	PES-1	PES-2
	1.7	100	98.2	98.8
	7.8	99.6	98.6	97.8
	94.8	99	99.1	96.8
	94.5	98.7	94.2	95.4
	97.5	99.1	99.7	96.6
	98.4	97.5	94.7
	94	97.5	95.7
	97.6	98.2
		97.1

## Sheet: Supplementary Figure 4
Supplementary Figure 4a
	IL-6 (MFI)
		Monocytes			T cells			NK cells			B cells
		PBSC	CB		PBSC	CB		PBSC	CB		PBSC	CB
		273	1394		125	425		109	410		279	730
		391	3175		163	412		160	297		310	464
		493	589		174	231		213	202		437	296
		495	445		337	217		184	220		393	229
		433	2157		214	341		221	268		169	366
		302	3038		167	238		128	285		121	485
		549	833		403	340		223	394		191	674
		163	3598		134	320		83	282		484	316
		394	740		185	275		167	225		404	252
		604	502		214	224		193	235		595	401
		446	430		249	206		206	220		196	238
		400	714		225	179		169	156		859	180
		460	467		192	129		196	122		924	147
		734	1496		324	291		296	279		471	308
		167	879		105	255		70	283		178	289
		259	2705		123	140		127	135		224	170
			1844			144			174			168
Supplementary Figure 4b
	TNF (MFI)
		Monocytes			T cells			NK cells			B cells
		PBSC	CB		PBSC	CB		PBSC	CB		PBSC	CB
		109	134		64.9	85		63.5	58		39	445
		47.7	183		75.8	114		29.8	117		21.2	369
		107	217		221	62.6		53.9	38.4		34.4	302
		45.4	431		28.5	88.6		28.6	86.1		81.7	82.2
		83.4	3100		75.5	55.6		48	103		327	208
		142	4721		72.6	87.3		70.7	127		468	237
		112	366		115	105		66.2	119		0.3	362
		157	963		126	77.5		88.4	68.9		785	86.4
		127	179		75.6	82.7		73.8	82.1		816	236
		736	230		207	76.5		194	92.3		334	89
		106	1573		74.5	112		47.6	79		145	60.2
		213	110		99.5	43.5		119	30.7		199	34.5
			1227			71			82.3			65.6
			598			54.5			89.2			72.2
			1786			111			103			126

## Sheet: Supplementary Figure 5
Supplementary Figure 5b					Supplementary Figure 5c
	GM-CSF+ Monocytes (%)				GM-CSF (pg/ml)
	PBSC	CB			PBSC	CB
	6.63	79.7			15.6923	52.56
	3.46	88.8			9.57568	2.03458
	33.3	22.2			3.33332	10.8325
	3.12	44.1			4.67396	0
	5.56	72			30.9002	68.0611
	0.24	63.6			0	5.30239
		53.8				1.867
		0				58
		77				64
		2.9				49.2
		76.5				69.7
		91.5

## Sheet: Supplementary Figure 7 
Supplementary Figure 7a							Supplementary Figure 7b
	IL-6 (pg/ml)						IL-6 (pg/ml )
	PES	Non-PES					PES-0	PES-1	PES-2	PES-3
	38	1.57					5	8.39	38	110
	64.6	2.38					6.21	13.6	64.6	74
	5	5.82					20.4	9.8	43.8	85
	8.39	0					5.2	25.1	33.8	106
	110	0						25.6	97.8	72.3
	74	6.8						35	60
	6.21	0.3						20	45
	43.8	1.97
	33.8	1.46
	13.6
	9.8
	97.8
	20.4
	25.1
	25.6
	85
	35
	20
	60
	5.2
	45
	106
	72.3

[truncated: 2 more sheets: Supplementary Table 2 and 3, Supplementary Table 4]
